# Supplementary material for: Upregulation of miR-33 Exacerbates Heat-Stress-Induced Apoptosis in Granulosa Cell and Follicular Atresia of Nile Tilapia (Oreochromis niloticus) by Targeting TGFβ1I1
Source: Genes (Basel). 2022 Jun 2;13(6):1009. doi: 10.3390/genes13061009 (PMC9222912; doi:10.3390/genes13061009)
Supplement: Supplementary file 1 [file genes-13-01009-s001.zip]

Archive with 2 entries (2 files):
- Figures S1¿CS4.pdf
- Table S1.pdf
